# Supplementary material for: Prediction of tumor location in prostate cancer tissue using a machine learning system on gene expression data
Source: BMC Bioinformatics. 2020 Mar 11;21(Suppl 2):78. doi: 10.1186/s12859-020-3345-9 (PMC7068980; doi:10.1186/s12859-020-3345-9)
Supplement: Supplementary file 1 — Additional file 1 Bilateral-vs-Rest gene’s expressions. [file 12859_2020_3345_MOESM1_ESM.csv]

ALG5	Z99129	SNAI2	MRI1	TAF7	Laterality
21.284708	3.533032	1.751953	5.105739	83.088826	Bilateral
16.192909	3.060729	4.42007	8.842205	51.577875	Bilateral
15.132712	1.162879	1.837589	2.989622	65.473143	Bilateral
6.818718	3.798497	1.838066	8.15342	83.891724	Bilateral
14.442726	1.538587	1.795178	6.818338	51.935394	Bilateral
16.235054	6.845847	9.732745	5.892157	60.321468	Bilateral
16.327959	3.137461	9.687851	8.624644	58.169471	Bilateral
18.054385	3.015758	1.205754	7.191294	62.97113	Bilateral
33.903626	0.438205	0.72119	5.117869	39.584274	Bilateral
15.617757	3.268205	3.665025	3.040913	68.087137	Bilateral
18.825527	3.196631	15.487573	5.737165	57.936877	Bilateral
14.228782	4.508833	4.538926	5.074515	53.412774	Bilateral
8.738501	1.546842	1.515957	5.715923	70.266157	Bilateral
14.228782	4.508833	4.538926	5.074515	53.412774	Bilateral
14.228782	4.508833	4.538926	5.074515	53.412774	Bilateral
11.259468	4.088775	5.051794	8.382581	59.875723	Bilateral
17.30584	1.448476	3.080182	11.371383	55.217516	Bilateral
16.231149	1.707009	1.126762	9.274854	101.655524	Bilateral
12.544108	2.941854	6.801372	10.099034	63.638043	Bilateral
12.909503	2.089208	8.292025	7.414687	66.492986	Bilateral
11.785692	7.26967	18.536761	4.19503	45.907692	Bilateral
11.38905	4.980641	6.217791	5.907762	41.883838	Bilateral
20.601116	3.481577	12.226471	4.119224	44.979875	Bilateral
16.480344	2.517703	2.553681	7.817055	68.134981	Bilateral
11.811696	3.733652	2.097485	9.760359	62.895577	Bilateral
13.200844	4.139893	1.367842	8.750556	64.907752	Bilateral
10.568109	3.104315	3.737306	2.86715	62.725186	Bilateral
17.626666	5.421022	12.868474	6.019672	41.512312	Bilateral
14.699088	4.358583	3.637277	6.643797	64.889125	Bilateral
15.916226	3.34622	7.054527	6.647182	50.804661	Bilateral
17.2628	2.045195	2.797633	11.652488	70.130107	Bilateral
15.135647	3.045042	7.039935	8.792679	57.444417	Bilateral
32.663683	5.674241	7.86014	8.429328	47.615543	Bilateral
8.634735	3.37674	4.220968	5.262254	43.675382	Bilateral
22.929543	2.063157	0.609408	7.248093	89.821426	Bilateral
20.990906	2.740951	12.822462	9.338837	56.561092	Bilateral
29.659768	0.179587	1.213641	11.79759	72.251456	Bilateral
16.235054	6.845847	9.732745	5.892157	60.321468	Bilateral
15.674848	4.551334	8.753558	5.045572	64.571458	Bilateral
15.629334	3.785269	12.525352	6.386996	48.430972	Bilateral
32.663683	5.674241	7.86014	8.429328	47.615543	Bilateral
23.618553	1.408548	4.137738	10.791103	66.810404	Bilateral
12.977597	3.158672	2.117334	11.20602	56.030149	Bilateral
15.674848	4.551334	8.753558	5.045572	64.571458	Bilateral
15.826552	5.699724	6.579057	9.070052	60.135535	Bilateral
19.556018	2.989332	11.959481	5.50168	53.780656	Bilateral
17.079781	2.874546	13.45112	7.335625	50.187791	Bilateral
19.034738	2.299458	4.333004	7.924483	45.884131	Bilateral
23.393172	2.828275	4.65535	7.922405	61.320883	Bilateral
8.464629	1.901674	1.218939	6.476809	34.611748	Bilateral
11.042814	2.126899	2.045472	3.788187	37.843011	Bilateral
23.160672	2.977223	5.284828	5.013816	52.997877	Bilateral
21.440969	1.41546	3.249566	2.659449	35.23396	Bilateral
18.026553	3.2841	10.360833	7.473696	49.326021	Bilateral
18.105427	7.458987	5.059331	5.537135	54.046635	Bilateral
17.883288	2.562272	6.251092	4.707134	53.244288	Bilateral
17.534608	2.749316	3.657013	9.90658	58.634315	Bilateral
16.945162	4.294137	20.40637	2.507496	48.066006	Bilateral
16.380778	4.068772	14.004411	6.025918	49.543458	Bilateral
26.333672	1.523119	4.672562	8.249816	49.490471	Bilateral
19.148203	2.091727	2.817665	9.92967	54.92753	Bilateral
19.556018	2.989332	11.959481	5.50168	53.780656	Bilateral
10.232922	1.803499	1.398266	4.430774	51.565743	Bilateral
18.119274	3.55991	9.533715	8.27874	49.81075	Bilateral
19.956779	0.545532	1.007496	2.897534	42.873092	Bilateral
12.193305	3.68152	68.008843	3.935848	53.702416	Bilateral
22.362458	3.754664	11.580144	7.659969	66.478322	Bilateral
23.88516	1.615258	0.657782	10.836359	44.128049	Bilateral
15.432035	3.203303	3.699194	4.75552	55.349231	Bilateral
18.262652	3.327441	10.705195	4.949825	64.85493	Bilateral
36.186275	1.934337	11.122456	7.724407	80.907868	Bilateral
27.579782	1.132697	1.994257	4.739628	65.973343	Bilateral
13.247569	2.688452	3.062194	5.677068	69.112768	Bilateral
11.122083	3.026494	3.748825	6.926515	48.648868	Bilateral
12.975093	0.560456	1.154097	4.634657	41.237322	Bilateral
14.043411	4.052137	15.986041	4.925354	64.886472	Bilateral
31.33395	3.499319	2.463225	5.71846	112.799047	Bilateral
13.088863	1.490377	1.272241	8.966747	64.052924	Bilateral
11.042814	2.126899	2.045472	3.788187	37.843011	Bilateral
10.568109	3.104315	3.737306	2.86715	62.725186	Bilateral
12.21934	1.926183	5.022147	7.773035	47.964243	Bilateral
17.079781	2.874546	13.45112	7.335625	50.187791	Bilateral
26.333672	1.523119	4.672562	8.249816	49.490471	Bilateral
17.219057	2.07385	10.425604	7.97839	62.060067	Bilateral
15.843762	2.048913	3.425418	1.250812	34.113692	Bilateral
18.551348	1.640119	1.936263	8.482463	53.621179	Bilateral
15.924	2.440397	1.057315	5.948207	61.716688	Bilateral
12.21934	1.926183	5.022147	7.773035	47.964243	Bilateral
16.617245	2.191278	4.23383	7.325062	34.350254	Bilateral
8.108587	1.637564	1.797761	1.80833	24.415481	Bilateral
17.588954	3.223087	8.027478	8.34635	44.421316	Bilateral
16.628481	3.06137	4.909544	6.026786	48.76117	Bilateral
20.843569	2.956987	5.811238	9.190738	57.570781	Bilateral
17.108319	1.684152	2.14077	6.989952	58.455224	Bilateral
8.675293	2.075575	2.796813	7.021356	54.592879	Bilateral
7.643571	5.645481	9.504014	3.865494	42.237499	Bilateral
25.858743	1.958213	1.263147	8.067747	69.32185	Bilateral
17.996359	3.134349	4.612168	12.32415	59.526491	Bilateral
8.113781	1.173118	1.106638	7.091521	62.28877	Bilateral
18.76907	2.950222	4.407233	4.787584	71.197077	Bilateral
16.545997	2.391047	5.219093	9.522784	53.048772	Bilateral
17.136983	5.13469	13.785753	3.864129	44.714773	Bilateral
16.624022	2.256246	7.742241	5.837022	53.431171	Bilateral
18.551348	1.640119	1.936263	8.482463	53.621179	Bilateral
15.630326	2.691167	9.947056	4.156879	70.772913	Bilateral
17.2628	2.045195	2.797633	11.652488	70.130107	Bilateral
13.408519	2.413605	1.344946	4.572611	87.316369	Bilateral
24.450822	3.246561	3.617997	6.360623	56.646249	Bilateral
19.556018	2.989332	11.959481	5.50168	53.780656	Bilateral
16.718012	3.54024	17.417173	5.519717	59.440856	Bilateral
13.896213	3.879396	2.023237	16.13883	53.712409	Bilateral
16.231149	1.707009	1.126762	9.274854	101.655524	Bilateral
11.326649	2.628718	4.368103	7.947491	63.388582	Bilateral
19.580063	2.198254	5.499776	5.490101	59.064645	Bilateral
8.738501	1.546842	1.515957	5.715923	70.266157	Bilateral
18.940182	1.756875	1.733847	7.026076	58.947869	Bilateral
17.136983	5.13469	13.785753	3.864129	44.714773	Bilateral
14.063611	3.117199	1.958322	3.840259	50.603955	Bilateral
17.960448	0.990124	4.070154	4.763212	63.524013	Bilateral
14.442726	1.538587	1.795178	6.818338	51.935394	Bilateral
18.053509	3.448239	22.002314	9.220149	53.822985	Bilateral
17.040454	4.337556	4.706443	7.920137	62.121419	Bilateral
18.77588	3.025907	8.348217	9.274633	52.250775	Bilateral
12.305127	3.043236	5.002557	5.75451	59.428745	Bilateral
22.949626	2.205599	2.094783	4.778662	50.714582	Bilateral
22.792573	2.515206	10.490779	9.087688	67.868826	Bilateral
14.364318	2.493964	1.979249	9.42286	58.574963	Bilateral
26.277261	3.869314	11.82916	7.406922	48.459328	Bilateral
12.193305	3.68152	68.008843	3.935848	53.702416	Bilateral
11.73818	4.552948	4.141546	5.439446	58.43474	Bilateral
26.529163	2.146159	6.716884	13.603157	75.028944	Bilateral
13.247569	2.688452	3.062194	5.677068	69.112768	Bilateral
18.50813	3.580879	32.922573	6.785077	53.615544	Bilateral
23.950215	1.752386	1.161133	9.882431	73.499395	Bilateral
21.284708	3.533032	1.751953	5.105739	83.088826	Bilateral
16.632328	3.465271	9.86028	4.925342	58.024692	Bilateral
13.844612	3.826677	3.311606	5.385261	66.669565	Bilateral
8.564877	3.119411	1.811459	5.870898	90.47165	Bilateral
16.369109	2.675495	9.134166	9.387309	54.901071	Bilateral
14.399028	5.083007	41.91541	6.513378	48.930646	Bilateral
16.62621	2.300977	3.32842	3.088279	58.439106	Bilateral
17.325248	2.167171	1.270024	9.011296	66.973391	Bilateral
8.634735	3.37674	4.220968	5.262254	43.675382	Bilateral
18.785057	1.938956	6.55802	8.152934	44.428703	Bilateral
14.992288	4.104913	20.029034	7.904218	57.337828	Bilateral
17.136983	5.13469	13.785753	3.864129	44.714773	Bilateral
30.865073	0.972287	2.563173	6.190596	53.241147	Bilateral
20.21104	2.103517	3.167712	5.073728	38.576422	Bilateral
16.618692	2.101482	2.481379	8.178359	38.06741	Bilateral
19.588368	1.870987	4.332253	7.760066	54.693659	Bilateral
19.427129	2.227462	9.979719	4.547498	58.184286	Bilateral
16.617245	2.191278	4.23383	7.325062	34.350254	Bilateral
12.503352	2.166745	3.494003	7.285784	50.246386	Bilateral
8.813922	2.923813	4.242165	5.697394	42.730601	Bilateral
17.534608	2.749316	3.657013	9.90658	58.634315	Bilateral
23.732441	1.043563	1.093285	5.044366	36.965644	Bilateral
8.113781	1.173118	1.106638	7.091521	62.28877	Bilateral
19.957496	3.052271	5.350646	5.79418	56.327955	Bilateral
21.266007	1.629548	1.079257	7.126347	88.122789	Bilateral
17.372779	2.787851	1.377012	4.754435	73.477186	Bilateral
20.395092	2.039923	17.13801	6.32521	47.905607	Bilateral
30.760638	1.915551	4.901939	5.571756	56.534972	Bilateral
16.62621	2.300977	3.32842	3.088279	58.439106	Bilateral
11.259468	4.088775	5.051794	8.382581	59.875723	Bilateral
20.047697	3.11756	3.140684	5.627031	51.328855	Bilateral
20.990906	2.740951	12.822462	9.338837	56.561092	Bilateral
21.266007	1.629548	1.079257	7.126347	88.122789	Bilateral
13.503379	2.783953	5.068369	6.412392	61.364791	Bilateral
19.558569	1.912276	0.758545	7.367771	69.615078	Bilateral
23.88516	1.615258	0.657782	10.836359	44.128049	Bilateral
23.069787	2.959889	11.470514	5.602289	59.204873	Bilateral
30.760638	1.915551	4.901939	5.571756	56.534972	Bilateral
14.673709	3.910115	10.881292	5.407062	40.988998	Bilateral
12.556355	2.109562	11.517107	8.678788	49.90675	Bilateral
18.825527	3.196631	15.487573	5.737165	57.936877	Bilateral
17.012357	3.681815	5.943657	8.726294	44.527657	Bilateral
13.200844	4.139893	1.367842	8.750556	64.907752	Bilateral
11.185682	2.995804	6.005208	5.540159	60.096013	Bilateral
14.365204	3.35742	14.363034	8.135293	45.932045	Bilateral
18.055681	3.966412	21.365423	9.407563	45.550179	Bilateral
33.122157	0.992137	1.082994	5.769022	57.596828	Bilateral
17.029559	3.651378	2.745043	8.039556	62.66192	Bilateral
17.883288	2.562272	6.251092	4.707134	53.244288	Bilateral
16.945162	4.294137	20.40637	2.507496	48.066006	Bilateral
23.026912	2.052978	9.476651	8.700016	61.329274	Bilateral
16.912322	1.088461	2.270084	3.811255	54.610225	Bilateral
8.813922	2.923813	4.242165	5.697394	42.730601	Bilateral
23.026912	2.052978	9.476651	8.700016	61.329274	Bilateral
20.047697	3.11756	3.140684	5.627031	51.328855	Bilateral
8.738501	1.546842	1.515957	5.715923	70.266157	Bilateral
12.409803	8.54237	10.011674	8.075549	44.494312	Bilateral
14.531972	2.095708	4.405539	4.890371	64.254414	Bilateral
17.07278	3.652322	17.337981	6.925334	46.181807	Bilateral
7.689546	0.525823	0.940629	10.602259	85.591796	Bilateral
8.113781	1.173118	1.106638	7.091521	62.28877	Bilateral
15.132712	1.162879	1.837589	2.989622	65.473143	Bilateral
14.943538	1.228936	2.712817	8.523441	72.091544	Bilateral
27.891429	2.558503	3.261868	8.404558	53.116941	Bilateral
20.434392	3.742189	46.399121	8.471725	47.838037	Bilateral
15.776566	3.790398	5.121166	9.156817	36.222575	Bilateral
11.38905	4.980641	6.217791	5.907762	41.883838	Bilateral
26.312164	0.82895	0.442264	10.405905	42.919838	Bilateral
11.361194	1.808071	0.911856	5.399881	83.239051	Bilateral
21.70206	4.240768	3.182486	8.812738	64.468086	Bilateral
14.138683	3.04716	4.27652	4.582731	53.217135	Bilateral
12.016903	5.821566	6.429447	4.512873	45.481975	Bilateral
15.57533	2.276101	5.481935	5.864874	60.002634	Bilateral
13.207813	4.251647	14.082018	5.155532	49.578392	Bilateral
13.455071	2.831614	5.138298	7.08431	51.036754	Bilateral
13.408519	2.413605	1.344946	4.572611	87.316369	Bilateral
24.612693	1.342029	1.2406	8.275952	77.150223	Bilateral
13.207813	4.251647	14.082018	5.155532	49.578392	Bilateral
18.915805	4.429265	26.312812	6.226796	50.739223	Bilateral
24.450822	3.246561	3.617997	6.360623	56.646249	Bilateral
18.477919	2.974973	2.935396	7.872936	51.740084	Bilateral
16.242633	1.995688	1.137342	11.611022	76.373311	Bilateral
9.424373	1.836744	3.550527	8.439898	57.391555	Bilateral
16.35838	2.187967	3.809534	8.991821	59.417203	Bilateral
14.992288	4.104913	20.029034	7.904218	57.337828	Bilateral
23.760459	1.872703	11.019534	7.154511	66.684609	Bilateral
17.040454	4.337556	4.706443	7.920137	62.121419	Bilateral
18.785057	1.938956	6.55802	8.152934	44.428703	Bilateral
11.339886	2.815106	5.382199	6.521834	58.003004	Bilateral
12.459639	1.627383	2.283004	8.195049	53.674792	Bilateral
15.916226	3.34622	7.054527	6.647182	50.804661	Bilateral
21.453734	3.215336	3.709317	8.15881	73.953985	Bilateral
8.464629	1.901674	1.218939	6.476809	34.611748	Bilateral
27.663118	2.285958	0.514294	13.573853	53.074853	Bilateral
11.752907	3.526127	7.772301	5.840751	57.793211	Bilateral
13.176556	2.521813	3.434427	6.167359	69.338127	Bilateral
16.052297	3.190489	7.12777	8.33151	62.797818	Bilateral
12.503352	2.166745	3.494003	7.285784	50.246386	Bilateral
11.50775	4.246086	36.873194	10.637799	42.122922	Bilateral
33.122157	0.992137	1.082994	5.769022	57.596828	Bilateral
13.090296	1.219429	0.470486	15.300119	91.992552	Bilateral
17.350176	3.205321	14.424957	10.832295	53.504423	Bilateral
12.058086	4.283628	8.661263	7.459009	51.271575	Bilateral
20.975679	2.6512	8.076057	13.661391	59.027302	Bilateral
17.946123	4.602213	3.467405	5.110364	95.621795	Bilateral
12.409395	3.616828	2.234935	4.645404	90.719771	Bilateral
19.227115	3.085525	1.048535	8.273564	79.15515	Bilateral
28.477214	5.50896	5.552548	3.226581	52.029509	Bilateral
15.432035	3.203303	3.699194	4.75552	55.349231	Bilateral
26.562508	0.059487	0.416115	6.612897	66.328443	Rest
18.663122	2.095194	3.063157	6.427284	49.023686	Rest
14.579135	1.558771	1.927894	9.719655	72.882309	Rest
18.563344	2.422153	3.843931	9.612704	53.881519	Rest
15.156933	2.036947	6.306492	7.66514	60.454732	Rest
6.36356	1.609905	1.631951	5.959403	54.855516	Rest
21.16639	2.440991	2.911703	4.054939	54.251011	Rest
14.771017	2.461167	3.285361	6.776099	63.047119	Rest
27.842584	0.556412	0.619531	2.582298	29.258836	Rest
26.746709	2.695281	3.934579	10.05181	61.896145	Rest
15.156933	2.036947	6.306492	7.66514	60.454732	Rest
14.579135	1.558771	1.927894	9.719655	72.882309	Rest
17.972694	2.349371	4.019974	9.411565	61.58603	Rest
12.107782	6.120411	25.77319	10.311643	60.123935	Rest
18.563344	2.422153	3.843931	9.612704	53.881519	Rest
33.489217	3.258933	7.279185	4.279012	56.800182	Rest
26.746709	2.695281	3.934579	10.05181	61.896145	Rest
19.963544	3.285422	5.63541	7.424771	55.343391	Rest
22.301611	5.917198	15.256394	7.322748	57.921102	Rest
13.458483	0.747175	1.15281	3.201316	29.118688	Rest
14.495639	6.213025	32.238179	9.272678	63.491368	Rest
14.407899	1.432915	1.213218	8.131603	55.001073	Rest
19.864508	2.544494	2.610667	5.401321	74.328891	Rest
20.516019	2.311352	3.149827	4.024272	28.850547	Rest
12.107782	6.120411	25.77319	10.311643	60.123935	Rest
15.156933	2.036947	6.306492	7.66514	60.454732	Rest
27.842584	0.556412	0.619531	2.582298	29.258836	Rest
12.107411	3.075199	3.001944	5.41411	67.939118	Rest
19.053608	5.442353	8.386461	6.658857	48.929187	Rest
18.336815	0.570864	1.077027	9.769734	52.824214	Rest
33.489217	3.258933	7.279185	4.279012	56.800182	Rest
18.158681	1.590387	2.41155	7.42703	66.113846	Rest
19.053608	5.442353	8.386461	6.658857	48.929187	Rest
17.688669	1.111951	2.471882	9.081482	73.009754	Rest
12.107411	3.075199	3.001944	5.41411	67.939118	Rest
17.972694	2.349371	4.019974	9.411565	61.58603	Rest
12.107782	6.120411	25.77319	10.311643	60.123935	Rest
18.833399	1.916398	6.277579	9.640423	70.20678	Rest
18.663122	2.095194	3.063157	6.427284	49.023686	Rest
19.353081	2.439463	5.720218	9.357784	48.490166	Rest
26.746709	2.695281	3.934579	10.05181	61.896145	Rest
12.151304	3.320077	3.143787	7.423937	58.959252	Rest
26.94872	1.257319	7.312979	6.016756	47.0922	Rest
26.562508	0.059487	0.416115	6.612897	66.328443	Rest
17.688669	1.111951	2.471882	9.081482	73.009754	Rest
21.136984	2.518068	2.803328	8.510052	60.789547	Rest
22.301611	5.917198	15.256394	7.322748	57.921102	Rest
12.107782	6.120411	25.77319	10.311643	60.123935	Rest
6.36356	1.609905	1.631951	5.959403	54.855516	Rest
14.489708	1.72671	1.464996	7.40637	67.758901	Rest
12.151304	3.320077	3.143787	7.423937	58.959252	Rest
12.151304	3.320077	3.143787	7.423937	58.959252	Rest
19.518549	2.261577	6.498725	6.814065	57.575721	Rest
6.36356	1.609905	1.631951	5.959403	54.855516	Rest
16.235908	1.053406	1.187359	4.285943	65.634255	Rest
12.107411	3.075199	3.001944	5.41411	67.939118	Rest
23.804844	1.38776	0.318654	7.036279	40.771781	Rest
10.955029	1.366643	0.60532	8.491672	55.068249	Rest
14.495639	6.213025	32.238179	9.272678	63.491368	Rest
12.107411	3.075199	3.001944	5.41411	67.939118	Rest
14.489708	1.72671	1.464996	7.40637	67.758901	Rest
27.842584	0.556412	0.619531	2.582298	29.258836	Rest
27.132739	1.326488	2.511237	4.311248	58.148886	Rest
26.562508	0.059487	0.416115	6.612897	66.328443	Rest
27.083727	2.302872	3.166286	6.034817	63.016425	Rest
19.353081	2.439463	5.720218	9.357784	48.490166	Rest
26.746709	2.695281	3.934579	10.05181	61.896145	Rest
8.886393	2.890718	6.131369	6.014749	50.957263	Rest
12.151304	3.320077	3.143787	7.423937	58.959252	Rest
19.963544	3.285422	5.63541	7.424771	55.343391	Rest
20.276754	3.070379	2.877885	8.669313	58.91199	Rest
20.785862	1.998949	1.378228	8.659874	64.121872	Rest
20.588074	2.886454	3.300696	8.167979	59.534981	Rest
10.675183	2.640407	4.398651	6.596671	59.980242	Rest
20.516019	2.311352	3.149827	4.024272	28.850547	Rest
33.489217	3.258933	7.279185	4.279012	56.800182	Rest
19.370674	3.104838	4.021568	6.935769	48.483597	Rest
12.151304	3.320077	3.143787	7.423937	58.959252	Rest
10.675183	2.640407	4.398651	6.596671	59.980242	Rest
10.675183	2.640407	4.398651	6.596671	59.980242	Rest
21.16639	2.440991	2.911703	4.054939	54.251011	Rest
21.16639	2.440991	2.911703	4.054939	54.251011	Rest
10.687762	1.161169	1.239021	7.106794	46.899119	Rest
14.988464	2.07011	3.531241	7.749121	64.538874	Rest
18.663122	2.095194	3.063157	6.427284	49.023686	Rest
12.107411	3.075199	3.001944	5.41411	67.939118	Rest
27.132739	1.326488	2.511237	4.311248	58.148886	Rest
19.370674	3.104838	4.021568	6.935769	48.483597	Rest
21.16639	2.440991	2.911703	4.054939	54.251011	Rest
20.785862	1.998949	1.378228	8.659874	64.121872	Rest
12.107411	3.075199	3.001944	5.41411	67.939118	Rest
23.804844	1.38776	0.318654	7.036279	40.771781	Rest
26.746709	2.695281	3.934579	10.05181	61.896145	Rest
27.083727	2.302872	3.166286	6.034817	63.016425	Rest
19.353081	2.439463	5.720218	9.357784	48.490166	Rest
10.771841	3.346243	2.493113	6.40317	71.01369	Rest
10.675183	2.640407	4.398651	6.596671	59.980242	Rest
12.107782	6.120411	25.77319	10.311643	60.123935	Rest
18.158681	1.590387	2.41155	7.42703	66.113846	Rest
12.107411	3.075199	3.001944	5.41411	67.939118	Rest
19.370674	3.104838	4.021568	6.935769	48.483597	Rest
13.458483	0.747175	1.15281	3.201316	29.118688	Rest
12.107782	6.120411	25.77319	10.311643	60.123935	Rest
9.549461	1.064749	0.852102	14.704772	72.7418	Rest
14.495639	6.213025	32.238179	9.272678	63.491368	Rest
10.771841	3.346243	2.493113	6.40317	71.01369	Rest
14.495639	6.213025	32.238179	9.272678	63.491368	Rest
19.864508	2.544494	2.610667	5.401321	74.328891	Rest
8.886393	2.890718	6.131369	6.014749	50.957263	Rest
20.785862	1.998949	1.378228	8.659874	64.121872	Rest
10.955029	1.366643	0.60532	8.491672	55.068249	Rest
14.771017	2.461167	3.285361	6.776099	63.047119	Rest
26.94872	1.257319	7.312979	6.016756	47.0922	Rest
14.771017	2.461167	3.285361	6.776099	63.047119	Rest
26.562508	0.059487	0.416115	6.612897	66.328443	Rest
12.151506	5.964898	7.647918	5.467967	54.507422	Rest
6.36356	1.609905	1.631951	5.959403	54.855516	Rest
20.276754	3.070379	2.877885	8.669313	58.91199	Rest
17.688669	1.111951	2.471882	9.081482	73.009754	Rest
23.804844	1.38776	0.318654	7.036279	40.771781	Rest
8.886393	2.890718	6.131369	6.014749	50.957263	Rest
22.301611	5.917198	15.256394	7.322748	57.921102	Rest
14.495639	6.213025	32.238179	9.272678	63.491368	Rest
21.514448	2.593017	2.642316	7.560468	63.896498	Rest
27.132739	1.326488	2.511237	4.311248	58.148886	Rest
18.663122	2.095194	3.063157	6.427284	49.023686	Rest
20.646106	2.111761	19.65533	4.193136	66.351822	Rest
16.235908	1.053406	1.187359	4.285943	65.634255	Rest
27.950587	2.109106	3.193417	6.038043	59.823832	Rest
6.36356	1.609905	1.631951	5.959403	54.855516	Rest
33.489217	3.258933	7.279185	4.279012	56.800182	Rest
18.336815	0.570864	1.077027	9.769734	52.824214	Rest
10.771841	3.346243	2.493113	6.40317	71.01369	Rest
21.16639	2.440991	2.911703	4.054939	54.251011	Rest
8.886393	2.890718	6.131369	6.014749	50.957263	Rest
22.766011	5.089346	9.990588	5.709923	59.636358	Rest
12.151506	5.964898	7.647918	5.467967	54.507422	Rest
26.562508	0.059487	0.416115	6.612897	66.328443	Rest
20.588074	2.886454	3.300696	8.167979	59.534981	Rest
26.562508	0.059487	0.416115	6.612897	66.328443	Rest
10.955029	1.366643	0.60532	8.491672	55.068249	Rest
12.107411	3.075199	3.001944	5.41411	67.939118	Rest
9.549461	1.064749	0.852102	14.704772	72.7418	Rest
12.107782	6.120411	25.77319	10.311643	60.123935	Rest
14.489708	1.72671	1.464996	7.40637	67.758901	Rest
19.518549	2.261577	6.498725	6.814065	57.575721	Rest
21.136984	2.518068	2.803328	8.510052	60.789547	Rest
19.864508	2.544494	2.610667	5.401321	74.328891	Rest
19.963544	3.285422	5.63541	7.424771	55.343391	Rest
19.370674	3.104838	4.021568	6.935769	48.483597	Rest
22.766011	5.089346	9.990588	5.709923	59.636358	Rest
9.549461	1.064749	0.852102	14.704772	72.7418	Rest
26.562508	0.059487	0.416115	6.612897	66.328443	Rest
18.833399	1.916398	6.277579	9.640423	70.20678	Rest
16.235908	1.053406	1.187359	4.285943	65.634255	Rest
19.053608	5.442353	8.386461	6.658857	48.929187	Rest
33.489217	3.258933	7.279185	4.279012	56.800182	Rest
20.588074	2.886454	3.300696	8.167979	59.534981	Rest
10.771841	3.346243	2.493113	6.40317	71.01369	Rest
18.158681	1.590387	2.41155	7.42703	66.113846	Rest
26.562508	0.059487	0.416115	6.612897	66.328443	Rest
19.963544	3.285422	5.63541	7.424771	55.343391	Rest
27.950587	2.109106	3.193417	6.038043	59.823832	Rest
12.151506	5.964898	7.647918	5.467967	54.507422	Rest
12.107782	6.120411	25.77319	10.311643	60.123935	Rest
12.151304	3.320077	3.143787	7.423937	58.959252	Rest
10.771841	3.346243	2.493113	6.40317	71.01369	Rest
14.489708	1.72671	1.464996	7.40637	67.758901	Rest
14.579135	1.558771	1.927894	9.719655	72.882309	Rest
18.663122	2.095194	3.063157	6.427284	49.023686	Rest
27.083727	2.302872	3.166286	6.034817	63.016425	Rest
27.132739	1.326488	2.511237	4.311248	58.148886	Rest
14.489708	1.72671	1.464996	7.40637	67.758901	Rest
26.562508	0.059487	0.416115	6.612897	66.328443	Rest
16.235908	1.053406	1.187359	4.285943	65.634255	Rest
26.94872	1.257319	7.312979	6.016756	47.0922	Rest
10.687762	1.161169	1.239021	7.106794	46.899119	Rest
10.687762	1.161169	1.239021	7.106794	46.899119	Rest
19.864508	2.544494	2.610667	5.401321	74.328891	Rest
17.972694	2.349371	4.019974	9.411565	61.58603	Rest
21.514448	2.593017	2.642316	7.560468	63.896498	Rest
18.158681	1.590387	2.41155	7.42703	66.113846	Rest
20.646106	2.111761	19.65533	4.193136	66.351822	Rest
19.726814	3.443756	2.47291	3.191668	52.110213	Rest
22.301611	5.917198	15.256394	7.322748	57.921102	Rest
19.353081	2.439463	5.720218	9.357784	48.490166	Rest
18.563344	2.422153	3.843931	9.612704	53.881519	Rest
20.588074	2.886454	3.300696	8.167979	59.534981	Rest
26.94872	1.257319	7.312979	6.016756	47.0922	Rest
15.156933	2.036947	6.306492	7.66514	60.454732	Rest
12.107782	6.120411	25.77319	10.311643	60.123935	Rest
18.563344	2.422153	3.843931	9.612704	53.881519	Rest
10.675183	2.640407	4.398651	6.596671	59.980242	Rest
16.235908	1.053406	1.187359	4.285943	65.634255	Rest
10.687762	1.161169	1.239021	7.106794	46.899119	Rest
19.518549	2.261577	6.498725	6.814065	57.575721	Rest
18.833399	1.916398	6.277579	9.640423	70.20678	Rest
10.687762	1.161169	1.239021	7.106794	46.899119	Rest
21.514448	2.593017	2.642316	7.560468	63.896498	Rest
21.136984	2.518068	2.803328	8.510052	60.789547	Rest
18.035954	1.039	1.512924	10.058609	49.94604	Rest
26.746709	2.695281	3.934579	10.05181	61.896145	Rest
18.035954	1.039	1.512924	10.058609	49.94604	Rest
18.563344	2.422153	3.843931	9.612704	53.881519	Rest
17.972694	2.349371	4.019974	9.411565	61.58603	Rest
12.107782	6.120411	25.77319	10.311643	60.123935	Rest
14.988464	2.07011	3.531241	7.749121	64.538874	Rest
14.988464	2.07011	3.531241	7.749121	64.538874	Rest
22.301611	5.917198	15.256394	7.322748	57.921102	Rest
14.579135	1.558771	1.927894	9.719655	72.882309	Rest
26.94872	1.257319	7.312979	6.016756	47.0922	Rest
14.579135	1.558771	1.927894	9.719655	72.882309	Rest
19.726814	3.443756	2.47291	3.191668	52.110213	Rest
6.36356	1.609905	1.631951	5.959403	54.855516	Rest
26.94872	1.257319	7.312979	6.016756	47.0922	Rest
10.687762	1.161169	1.239021	7.106794	46.899119	Rest
10.771841	3.346243	2.493113	6.40317	71.01369	Rest
22.766011	5.089346	9.990588	5.709923	59.636358	Rest
19.726814	3.443756	2.47291	3.191668	52.110213	Rest
27.132739	1.326488	2.511237	4.311248	58.148886	Rest
10.675183	2.640407	4.398651	6.596671	59.980242	Rest
26.746709	2.695281	3.934579	10.05181	61.896145	Rest
14.489708	1.72671	1.464996	7.40637	67.758901	Rest
13.458483	0.747175	1.15281	3.201316	29.118688	Rest
26.746709	2.695281	3.934579	10.05181	61.896145	Rest
10.771841	3.346243	2.493113	6.40317	71.01369	Rest
18.336815	0.570864	1.077027	9.769734	52.824214	Rest
16.235908	1.053406	1.187359	4.285943	65.634255	Rest
19.053608	5.442353	8.386461	6.658857	48.929187	Rest
21.16639	2.440991	2.911703	4.054939	54.251011	Rest
10.687762	1.161169	1.239021	7.106794	46.899119	Rest
21.136984	2.518068	2.803328	8.510052	60.789547	Rest
20.276754	3.070379	2.877885	8.669313	58.91199	Rest
12.151304	3.320077	3.143787	7.423937	58.959252	Rest
19.864508	2.544494	2.610667	5.401321	74.328891	Rest
18.663122	2.095194	3.063157	6.427284	49.023686	Rest
19.353081	2.439463	5.720218	9.357784	48.490166	Rest
26.94872	1.257319	7.312979	6.016756	47.0922	Rest
21.514448	2.593017	2.642316	7.560468	63.896498	Rest
20.785862	1.998949	1.378228	8.659874	64.121872	Rest
18.035954	1.039	1.512924	10.058609	49.94604	Rest
16.235908	1.053406	1.187359	4.285943	65.634255	Rest
27.083727	2.302872	3.166286	6.034817	63.016425	Rest
