# Supplementary material for: Prediction of tumor location in prostate cancer tissue using a machine learning system on gene expression data
Source: BMC Bioinformatics. 2020 Mar 11;21(Suppl 2):78. doi: 10.1186/s12859-020-3345-9 (PMC7068980; doi:10.1186/s12859-020-3345-9)
Supplement: Supplementary file 2 — Additional file 2 Left-vs-Rest gene’s expressions. [file 12859_2020_3345_MOESM2_ESM.csv]

FBXO21	RTN1	NDUFA5	POP7	Laterality
11.116865	12.853878	9.796616	19.090822	Left
9.886016	2.396105	8.910698	25.224255	Left
16.719445	4.481342	8.761639	25.405293	Left
11.116865	12.853878	9.796616	19.090822	Left
13.338547	12.855533	8.61521	35.940266	Left
14.511461	3.814779	7.67685	24.393848	Left
3.630068	2.862901	6.533999	68.233906	Left
9.886016	2.396105	8.910698	25.224255	Left
9.886016	2.396105	8.910698	25.224255	Left
9.886016	2.396105	8.910698	25.224255	Left
16.692995	3.830939	8.168638	21.61068	Left
16.692995	3.830939	8.168638	21.61068	Left
16.719445	4.481342	8.761639	25.405293	Left
15.272754	5.298453	9.794291	22.062834	Left
13.714474	10.185585	7.15154	47.623579	Left
11.571629	6.868094	12.160376	57.116273	Left
13.746154	13.380053	9.307167	29.754694	Left
6.797747	5.552536	8.150184	35.154657	Left
18.833515	1.578266	4.907055	23.235588	Left
15.771014	5.241067	9.179203	31.791695	Left
13.746154	13.380053	9.307167	29.754694	Left
13.338547	12.855533	8.61521	35.940266	Left
14.511461	3.814779	7.67685	24.393848	Left
14.732006	4.723019	7.760031	31.534721	Left
3.630068	2.862901	6.533999	68.233906	Left
14.732006	4.723019	7.760031	31.534721	Left
11.571629	6.868094	12.160376	57.116273	Left
14.732006	4.723019	7.760031	31.534721	Left
13.276452	2.880323	8.913373	19.884968	Left
13.338547	12.855533	8.61521	35.940266	Left
16.692995	3.830939	8.168638	21.61068	Left
14.511461	3.814779	7.67685	24.393848	Left
6.797747	5.552536	8.150184	35.154657	Left
14.511461	3.814779	7.67685	24.393848	Left
15.771014	5.241067	9.179203	31.791695	Left
11.116865	12.853878	9.796616	19.090822	Left
15.272754	5.298453	9.794291	22.062834	Left
18.833515	1.578266	4.907055	23.235588	Left
15.272754	5.298453	9.794291	22.062834	Left
13.338547	12.855533	8.61521	35.940266	Left
16.719445	4.481342	8.761639	25.405293	Left
3.630068	2.862901	6.533999	68.233906	Left
16.692995	3.830939	8.168638	21.61068	Left
11.116865	12.853878	9.796616	19.090822	Left
15.272754	5.298453	9.794291	22.062834	Left
6.797747	5.552536	8.150184	35.154657	Left
6.797747	5.552536	8.150184	35.154657	Left
6.797747	5.552536	8.150184	35.154657	Left
9.886016	2.396105	8.910698	25.224255	Left
15.771014	5.241067	9.179203	31.791695	Left
9.886016	2.396105	8.910698	25.224255	Left
11.116865	12.853878	9.796616	19.090822	Left
13.338547	12.855533	8.61521	35.940266	Left
13.276452	2.880323	8.913373	19.884968	Left
6.797747	5.552536	8.150184	35.154657	Left
16.719445	4.481342	8.761639	25.405293	Left
13.746154	13.380053	9.307167	29.754694	Left
16.692995	3.830939	8.168638	21.61068	Left
13.746154	13.380053	9.307167	29.754694	Left
3.630068	2.862901	6.533999	68.233906	Left
13.714474	10.185585	7.15154	47.623579	Left
16.692995	3.830939	8.168638	21.61068	Left
11.571629	6.868094	12.160376	57.116273	Left
11.116865	12.853878	9.796616	19.090822	Left
11.571629	6.868094	12.160376	57.116273	Left
6.797747	5.552536	8.150184	35.154657	Left
13.746154	13.380053	9.307167	29.754694	Left
9.886016	2.396105	8.910698	25.224255	Left
15.771014	5.241067	9.179203	31.791695	Left
13.746154	13.380053	9.307167	29.754694	Left
16.719445	4.481342	8.761639	25.405293	Left
14.511461	3.814779	7.67685	24.393848	Left
16.719445	4.481342	8.761639	25.405293	Left
14.511461	3.814779	7.67685	24.393848	Left
13.714474	10.185585	7.15154	47.623579	Left
15.272754	5.298453	9.794291	22.062834	Left
18.833515	1.578266	4.907055	23.235588	Left
9.185433	5.08415	7.574263	27.695713	Left
15.272754	5.298453	9.794291	22.062834	Left
14.732006	4.723019	7.760031	31.534721	Left
13.746154	13.380053	9.307167	29.754694	Left
13.714474	10.185585	7.15154	47.623579	Left
14.732006	4.723019	7.760031	31.534721	Left
6.797747	5.552536	8.150184	35.154657	Left
13.276452	2.880323	8.913373	19.884968	Left
6.90725	8.018543	10.50291	48.950565	Left
6.90725	8.018543	10.50291	48.950565	Left
6.90725	8.018543	10.50291	48.950565	Left
9.185433	5.08415	7.574263	27.695713	Left
13.714474	10.185585	7.15154	47.623579	Left
15.272754	5.298453	9.794291	22.062834	Left
18.833515	1.578266	4.907055	23.235588	Left
13.746154	13.380053	9.307167	29.754694	Left
9.886016	2.396105	8.910698	25.224255	Left
14.732006	4.723019	7.760031	31.534721	Left
14.732006	4.723019	7.760031	31.534721	Left
16.692995	3.830939	8.168638	21.61068	Left
16.719445	4.481342	8.761639	25.405293	Left
13.338547	12.855533	8.61521	35.940266	Left
18.833515	1.578266	4.907055	23.235588	Left
18.833515	1.578266	4.907055	23.235588	Left
9.886016	2.396105	8.910698	25.224255	Left
13.714474	10.185585	7.15154	47.623579	Left
16.719445	4.481342	8.761639	25.405293	Left
6.797747	5.552536	8.150184	35.154657	Left
18.833515	1.578266	4.907055	23.235588	Left
13.714474	10.185585	7.15154	47.623579	Left
13.276452	2.880323	8.913373	19.884968	Left
11.116865	12.853878	9.796616	19.090822	Left
16.719445	4.481342	8.761639	25.405293	Left
9.185433	5.08415	7.574263	27.695713	Left
9.886016	2.396105	8.910698	25.224255	Left
6.90725	8.018543	10.50291	48.950565	Left
14.732006	4.723019	7.760031	31.534721	Left
13.276452	2.880323	8.913373	19.884968	Left
9.886016	2.396105	8.910698	25.224255	Left
6.90725	8.018543	10.50291	48.950565	Left
15.771014	5.241067	9.179203	31.791695	Left
11.571629	6.868094	12.160376	57.116273	Left
16.692995	3.830939	8.168638	21.61068	Left
11.571629	6.868094	12.160376	57.116273	Left
15.771014	5.241067	9.179203	31.791695	Left
13.746154	13.380053	9.307167	29.754694	Left
14.511461	3.814779	7.67685	24.393848	Left
18.833515	1.578266	4.907055	23.235588	Left
14.511461	3.814779	7.67685	24.393848	Left
15.272754	5.298453	9.794291	22.062834	Left
9.185433	5.08415	7.574263	27.695713	Left
13.338547	12.855533	8.61521	35.940266	Left
15.771014	5.241067	9.179203	31.791695	Left
13.746154	13.380053	9.307167	29.754694	Left
11.116865	12.853878	9.796616	19.090822	Left
13.746154	13.380053	9.307167	29.754694	Left
16.692995	3.830939	8.168638	21.61068	Left
11.116865	12.853878	9.796616	19.090822	Left
9.886016	2.396105	8.910698	25.224255	Left
13.746154	13.380053	9.307167	29.754694	Left
11.116865	12.853878	9.796616	19.090822	Left
13.714474	10.185585	7.15154	47.623579	Left
9.886016	2.396105	8.910698	25.224255	Left
14.511461	3.814779	7.67685	24.393848	Left
3.630068	2.862901	6.533999	68.233906	Left
11.116865	12.853878	9.796616	19.090822	Left
14.511461	3.814779	7.67685	24.393848	Left
15.771014	5.241067	9.179203	31.791695	Left
9.886016	2.396105	8.910698	25.224255	Left
9.185433	5.08415	7.574263	27.695713	Left
16.719445	4.481342	8.761639	25.405293	Left
14.511461	3.814779	7.67685	24.393848	Left
9.185433	5.08415	7.574263	27.695713	Left
13.338547	12.855533	8.61521	35.940266	Left
11.571629	6.868094	12.160376	57.116273	Left
6.90725	8.018543	10.50291	48.950565	Left
6.90725	8.018543	10.50291	48.950565	Left
13.276452	2.880323	8.913373	19.884968	Left
13.276452	2.880323	8.913373	19.884968	Left
9.185433	5.08415	7.574263	27.695713	Left
13.746154	13.380053	9.307167	29.754694	Left
14.732006	4.723019	7.760031	31.534721	Left
16.692995	3.830939	8.168638	21.61068	Left
15.771014	5.241067	9.179203	31.791695	Left
14.511461	3.814779	7.67685	24.393848	Left
15.272754	5.298453	9.794291	22.062834	Left
16.692995	3.830939	8.168638	21.61068	Left
14.732006	4.723019	7.760031	31.534721	Left
18.833515	1.578266	4.907055	23.235588	Left
13.276452	2.880323	8.913373	19.884968	Left
6.797747	5.552536	8.150184	35.154657	Left
13.338547	12.855533	8.61521	35.940266	Left
15.771014	5.241067	9.179203	31.791695	Left
9.185433	5.08415	7.574263	27.695713	Left
14.511461	3.814779	7.67685	24.393848	Left
9.886016	2.396105	8.910698	25.224255	Left
9.185433	5.08415	7.574263	27.695713	Left
13.714474	10.185585	7.15154	47.623579	Left
13.746154	13.380053	9.307167	29.754694	Left
14.511461	3.814779	7.67685	24.393848	Left
11.116865	12.853878	9.796616	19.090822	Left
14.732006	4.723019	7.760031	31.534721	Left
18.833515	1.578266	4.907055	23.235588	Left
6.797747	5.552536	8.150184	35.154657	Left
13.746154	13.380053	9.307167	29.754694	Left
14.732006	4.723019	7.760031	31.534721	Left
18.833515	1.578266	4.907055	23.235588	Left
9.886016	2.396105	8.910698	25.224255	Left
6.90725	8.018543	10.50291	48.950565	Left
14.511461	3.814779	7.67685	24.393848	Left
11.116865	12.853878	9.796616	19.090822	Left
18.833515	1.578266	4.907055	23.235588	Left
11.116865	12.853878	9.796616	19.090822	Left
9.185433	5.08415	7.574263	27.695713	Left
13.338547	12.855533	8.61521	35.940266	Left
13.714474	10.185585	7.15154	47.623579	Left
14.732006	4.723019	7.760031	31.534721	Left
6.90725	8.018543	10.50291	48.950565	Left
18.833515	1.578266	4.907055	23.235588	Left
16.692995	3.830939	8.168638	21.61068	Left
14.732006	4.723019	7.760031	31.534721	Left
6.90725	8.018543	10.50291	48.950565	Left
14.511461	3.814779	7.67685	24.393848	Left
18.833515	1.578266	4.907055	23.235588	Left
16.692995	3.830939	8.168638	21.61068	Left
15.272754	5.298453	9.794291	22.062834	Left
6.797747	5.552536	8.150184	35.154657	Left
14.511461	3.814779	7.67685	24.393848	Left
16.719445	4.481342	8.761639	25.405293	Left
14.511461	3.814779	7.67685	24.393848	Left
13.276452	2.880323	8.913373	19.884968	Left
13.746154	13.380053	9.307167	29.754694	Left
6.90725	8.018543	10.50291	48.950565	Left
9.886016	2.396105	8.910698	25.224255	Left
13.276452	2.880323	8.913373	19.884968	Left
13.714474	10.185585	7.15154	47.623579	Left
13.276452	2.880323	8.913373	19.884968	Left
9.886016	2.396105	8.910698	25.224255	Left
3.630068	2.862901	6.533999	68.233906	Left
14.732006	4.723019	7.760031	31.534721	Left
14.732006	4.723019	7.760031	31.534721	Left
11.571629	6.868094	12.160376	57.116273	Left
13.714474	10.185585	7.15154	47.623579	Left
13.746154	13.380053	9.307167	29.754694	Left
15.272754	5.298453	9.794291	22.062834	Left
11.116865	12.853878	9.796616	19.090822	Left
13.746154	13.380053	9.307167	29.754694	Left
9.886016	2.396105	8.910698	25.224255	Left
13.714474	10.185585	7.15154	47.623579	Left
9.886016	2.396105	8.910698	25.224255	Left
11.571629	6.868094	12.160376	57.116273	Left
16.719445	4.481342	8.761639	25.405293	Left
9.886016	2.396105	8.910698	25.224255	Left
14.511461	3.814779	7.67685	24.393848	Left
6.90725	8.018543	10.50291	48.950565	Left
11.571629	6.868094	12.160376	57.116273	Left
13.746154	13.380053	9.307167	29.754694	Left
14.511461	3.814779	7.67685	24.393848	Left
9.185433	5.08415	7.574263	27.695713	Left
15.771014	5.241067	9.179203	31.791695	Left
9.886016	2.396105	8.910698	25.224255	Left
6.797747	5.552536	8.150184	35.154657	Left
6.797747	5.552536	8.150184	35.154657	Left
11.116865	12.853878	9.796616	19.090822	Left
15.771014	5.241067	9.179203	31.791695	Left
9.886016	2.396105	8.910698	25.224255	Left
5.118577	1.851286	7.529446	45.364246	Rest
5.484385	1.883398	5.742787	24.370618	Rest
16.448436	6.852333	8.950509	17.366002	Rest
17.874754	5.435059	8.443555	33.659048	Rest
11.512389	3.223823	6.147069	30.440829	Rest
12.39312	4.848259	8.495198	24.347899	Rest
11.360876	4.547635	7.518219	16.684911	Rest
15.40599	9.388257	5.676702	28.128819	Rest
13.57269	5.831285	18.944329	40.785425	Rest
15.811632	8.848046	9.195944	32.564745	Rest
15.1056	5.430219	6.378038	21.879533	Rest
13.430692	11.520619	8.039586	21.413712	Rest
14.143752	7.276353	6.687406	23.363348	Rest
11.385561	1.432674	8.128513	24.272292	Rest
11.360876	4.547635	7.518219	16.684911	Rest
15.528554	4.896181	8.56712	30.524555	Rest
16.966564	4.613293	9.809428	43.942264	Rest
13.57269	5.831285	18.944329	40.785425	Rest
22.922885	7.748151	12.691301	14.276607	Rest
14.516014	14.336795	7.211363	22.89594	Rest
15.177321	4.42118	9.355315	28.029919	Rest
12.452209	4.125113	7.830078	23.551653	Rest
10.513993	6.340364	7.379184	17.759541	Rest
14.80707	1.504564	9.604135	43.808063	Rest
9.21469	16.847163	6.549562	38.365438	Rest
15.1056	5.430219	6.378038	21.879533	Rest
11.606686	8.813136	5.865233	30.419503	Rest
8.198402	2.699891	6.113923	17.004275	Rest
10.011751	3.905198	6.87201	20.22558	Rest
15.378076	3.397131	11.085767	21.049971	Rest
15.341363	4.170101	10.96432	24.918648	Rest
9.274642	3.304847	7.099858	51.065882	Rest
21.004594	7.230623	9.75406	36.534287	Rest
8.695009	8.114552	11.967011	28.60811	Rest
11.586029	12.576157	6.714909	32.380824	Rest
12.051794	6.152322	9.069427	27.896111	Rest
12.594143	7.896544	5.207732	35.472045	Rest
10.50856	3.016921	11.136084	52.604962	Rest
14.630806	8.289165	9.353403	25.954785	Rest
11.531132	4.759799	6.63673	24.695835	Rest
12.478707	4.827733	9.117074	25.544173	Rest
14.321752	7.200671	7.166579	30.717409	Rest
13.304114	4.400275	9.354536	26.655274	Rest
10.851611	7.858317	10.198241	42.610718	Rest
8.570242	5.074086	10.309743	34.699249	Rest
16.004226	1.582801	13.83573	27.82184	Rest
8.095432	1.315199	4.144793	42.33647	Rest
8.087029	1.999873	7.186667	35.226394	Rest
11.072814	5.518866	10.017522	34.750047	Rest
10.947397	4.139716	9.471921	31.013896	Rest
15.729112	4.539683	6.803499	20.368298	Rest
15.40599	9.388257	5.676702	28.128819	Rest
8.204371	7.777993	11.326062	32.84253	Rest
12.427432	28.436871	8.719203	36.647581	Rest
8.095432	1.315199	4.144793	42.33647	Rest
10.519445	1.979325	8.398508	26.377961	Rest
8.30138	2.517136	10.755536	35.531698	Rest
9.425452	11.980554	7.57552	34.256081	Rest
14.848825	1.858481	6.156796	18.360113	Rest
10.011751	3.905198	6.87201	20.22558	Rest
12.213171	5.340803	7.654729	21.861107	Rest
12.213171	5.340803	7.654729	21.861107	Rest
11.656428	9.145201	9.05873	24.863343	Rest
21.234427	5.659851	7.106207	28.374301	Rest
8.396226	5.41818	9.623254	39.15251	Rest
10.323791	1.879934	7.346417	25.885219	Rest
27.452055	20.795018	11.627782	39.836205	Rest
8.708085	9.99311	10.878945	49.841224	Rest
6.739895	5.565342	10.930555	33.95424	Rest
7.791025	0.806962	8.931943	34.672897	Rest
18.710816	3.77409	11.89388	24.005941	Rest
10.454912	4.34737	9.988605	29.012082	Rest
15.678372	1.723475	7.826919	29.530066	Rest
12.789701	4.279719	8.092409	25.434588	Rest
10.932952	3.096997	9.070141	30.217851	Rest
13.653798	11.57108	8.665242	22.353965	Rest
13.755829	8.46347	4.746671	15.315809	Rest
13.56433	4.977605	9.000698	26.041784	Rest
12.577537	9.027662	9.515934	34.370714	Rest
15.337725	7.570259	8.052099	14.237092	Rest
13.993897	3.132343	8.539278	22.288891	Rest
15.903095	4.494352	9.400592	33.609317	Rest
12.921646	8.858221	12.198509	53.420992	Rest
8.067848	2.254925	11.171621	29.239809	Rest
10.663457	10.794887	5.923416	24.741475	Rest
10.574897	2.054448	9.85648	25.079407	Rest
15.42266	2.806655	12.541801	40.25336	Rest
13.97738	6.100704	10.773606	41.507073	Rest
11.181257	5.094019	10.048274	29.696195	Rest
16.741482	15.770489	8.550279	33.946769	Rest
9.090706	2.694957	8.897931	30.681289	Rest
10.650523	12.482557	9.294423	43.368597	Rest
11.181689	9.276103	10.416859	26.587876	Rest
7.218893	20.279787	9.363843	58.308353	Rest
8.384384	4.079693	9.356458	30.820002	Rest
14.615416	5.863646	14.40593	35.213994	Rest
15.227316	8.040065	11.94215	15.414366	Rest
18.819962	6.100857	9.850737	25.434498	Rest
15.817722	5.490652	8.098343	50.483539	Rest
13.97738	6.100704	10.773606	41.507073	Rest
6.660483	0.702531	15.689987	55.206988	Rest
10.347392	2.78983	14.27633	38.567205	Rest
5.834349	5.427095	9.776835	31.878861	Rest
11.851875	4.1204	11.489134	37.058863	Rest
13.766704	7.142501	6.681255	26.076025	Rest
14.53941	0.078554	7.441423	45.12451	Rest
15.778495	5.365311	11.603366	29.15715	Rest
12.051794	6.152322	9.069427	27.896111	Rest
4.448149	2.707201	5.886563	74.258084	Rest
5.834349	5.427095	9.776835	31.878861	Rest
12.071112	9.626318	9.528873	31.341787	Rest
15.5257	7.470816	9.917038	17.506666	Rest
10.346264	11.93846	10.063341	56.371136	Rest
8.617167	9.109861	12.001419	34.966147	Rest
15.539264	4.931607	6.614676	23.341112	Rest
12.061103	5.671798	5.819466	40.792126	Rest
21.326673	18.511757	6.662233	27.157232	Rest
10.49613	19.962171	6.869838	28.16559	Rest
15.903095	4.494352	9.400592	33.609317	Rest
13.969554	5.049078	8.153284	24.083444	Rest
14.650875	8.731781	12.177061	20.490002	Rest
8.30138	2.517136	10.755536	35.531698	Rest
8.095432	1.315199	4.144793	42.33647	Rest
17.862089	5.44288	5.866341	21.990158	Rest
17.955724	8.522155	8.46046	18.100103	Rest
11.995547	3.709424	9.031487	34.387082	Rest
13.56433	4.977605	9.000698	26.041784	Rest
16.872681	5.506464	9.692523	29.866309	Rest
10.987498	4.376776	11.30649	24.910175	Rest
9.810945	5.613605	11.379987	51.478378	Rest
6.308855	1.080728	7.260804	21.733569	Rest
5.553947	22.527115	6.924213	43.817187	Rest
12.565574	4.745602	6.041156	25.482331	Rest
8.570242	5.074086	10.309743	34.699249	Rest
11.408873	5.303387	12.010159	35.710736	Rest
10.987498	4.376776	11.30649	24.910175	Rest
15.54479	7.370832	10.514287	23.323665	Rest
21.234427	5.659851	7.106207	28.374301	Rest
10.519445	1.979325	8.398508	26.377961	Rest
12.295316	6.755103	8.744547	39.455851	Rest
15.337725	7.570259	8.052099	14.237092	Rest
13.190499	5.405802	9.219382	21.178538	Rest
13.23585	1.296995	6.606746	32.120015	Rest
13.777752	9.166895	9.285989	24.276312	Rest
6.11941	4.471041	13.164844	57.012174	Rest
11.738765	5.800499	13.010201	40.741291	Rest
11.181689	9.276103	10.416859	26.587876	Rest
11.028177	4.059731	8.135439	22.946754	Rest
9.843579	10.26744	10.675981	32.365785	Rest
11.227222	8.403547	10.536042	35.367606	Rest
14.628997	12.854238	6.970919	53.759664	Rest
9.430993	3.474509	9.01728	24.431876	Rest
15.1056	5.430219	6.378038	21.879533	Rest
11.453879	2.429439	7.793544	29.070127	Rest
15.637261	10.865644	9.806038	31.142237	Rest
9.678468	0.702575	8.445666	38.417402	Rest
16.144574	6.080944	11.486659	22.481458	Rest
14.032889	13.858431	8.392587	47.244707	Rest
14.53941	0.078554	7.441423	45.12451	Rest
7.983552	3.667853	7.672289	48.674425	Rest
10.323791	1.879934	7.346417	25.885219	Rest
12.508628	6.638195	13.07933	27.739313	Rest
16.783162	5.556884	8.856528	22.260264	Rest
12.379581	3.6188	8.325187	22.907498	Rest
8.087029	1.999873	7.186667	35.226394	Rest
8.812693	8.211294	10.149092	45.546762	Rest
19.142347	1.242943	9.430229	23.336353	Rest
10.474591	12.425651	8.85384	31.990472	Rest
11.07628	11.13416	7.542365	38.538692	Rest
11.606686	8.813136	5.865233	30.419503	Rest
16.996209	5.660787	8.945166	34.843042	Rest
8.570242	5.074086	10.309743	34.699249	Rest
5.490638	1.732045	6.263409	46.92958	Rest
12.427432	28.436871	8.719203	36.647581	Rest
10.055903	7.554578	10.605718	46.09644	Rest
17.575039	5.488823	8.997288	20.547048	Rest
19.612667	5.441685	4.758473	18.047215	Rest
15.54479	7.370832	10.514287	23.323665	Rest
8.812693	8.211294	10.149092	45.546762	Rest
11.453879	2.429439	7.793544	29.070127	Rest
12.942227	7.882903	4.909919	6.362861	Rest
14.53941	0.078554	7.441423	45.12451	Rest
11.621065	7.304662	8.682666	49.436705	Rest
14.848825	1.858481	6.156796	18.360113	Rest
12.200651	6.65225	7.65088	30.045767	Rest
12.295316	6.755103	8.744547	39.455851	Rest
9.205815	10.212052	8.898775	28.264144	Rest
5.59341	0.893127	10.063338	20.990247	Rest
10.719222	0.873374	8.079439	30.339989	Rest
5.895587	3.415488	5.303032	79.147452	Rest
15.227316	8.040065	11.94215	15.414366	Rest
16.928366	4.531177	8.191751	20.344591	Rest
8.407646	17.073082	6.843564	20.674975	Rest
15.177321	4.42118	9.355315	28.029919	Rest
15.817722	5.490652	8.098343	50.483539	Rest
7.705657	0.708712	9.440323	27.44806	Rest
11.865888	34.611392	9.779319	37.753282	Rest
13.129006	2.029386	8.308964	29.891011	Rest
12.480745	5.090005	7.413289	21.925068	Rest
12.478707	4.827733	9.117074	25.544173	Rest
13.494298	19.297967	10.473322	19.030002	Rest
9.436896	4.761356	8.657581	40.120378	Rest
13.23585	1.296995	6.606746	32.120015	Rest
10.962412	7.283129	6.701703	45.406659	Rest
7.068985	17.11545	10.026632	53.485167	Rest
12.652895	8.013574	8.939007	27.096512	Rest
14.165334	1.77872	6.18918	27.694148	Rest
12.390178	8.987139	8.690492	28.368211	Rest
8.481202	7.480188	8.786869	45.566087	Rest
13.653798	11.57108	8.665242	22.353965	Rest
10.499694	5.696837	9.30555	25.042926	Rest
15.528554	4.896181	8.56712	30.524555	Rest
13.969554	5.049078	8.153284	24.083444	Rest
11.450938	14.599886	10.423142	26.654129	Rest
18.647278	8.179563	8.845501	38.129501	Rest
6.660483	0.702531	15.689987	55.206988	Rest
8.545057	6.951034	14.026785	59.342624	Rest
12.349393	5.605095	12.662861	42.976384	Rest
11.927356	3.388893	7.132632	31.526357	Rest
17.955724	8.522155	8.46046	18.100103	Rest
16.783162	5.556884	8.856528	22.260264	Rest
12.478707	4.827733	9.117074	25.544173	Rest
11.645979	2.419276	8.597941	24.103097	Rest
6.55725	1.038752	19.696981	56.962803	Rest
15.227316	8.040065	11.94215	15.414366	Rest
11.059113	15.095216	8.048144	40.275419	Rest
13.823208	6.685234	9.42268	18.306666	Rest
11.636134	4.721297	8.653568	30.075587	Rest
13.97738	6.100704	10.773606	41.507073	Rest
7.194081	6.124008	7.863348	31.245221	Rest
8.98814	4.559427	9.06912	28.332096	Rest
10.444925	2.733263	6.251892	21.76128	Rest
15.900963	3.626746	5.981193	25.495571	Rest
15.40599	9.388257	5.676702	28.128819	Rest
9.674342	5.825864	11.257218	33.212272	Rest
14.630806	8.289165	9.353403	25.954785	Rest
21.234427	5.659851	7.106207	28.374301	Rest
10.719222	0.873374	8.079439	30.339989	Rest
12.595871	5.888708	9.404387	38.849388	Rest
14.835728	4.690312	12.292988	34.690392	Rest
14.652495	8.498507	10.42795	17.911451	Rest
8.668492	6.739891	8.054227	42.679824	Rest
16.536084	4.551332	8.723564	25.67187	Rest
