# Supplementary material for: Prediction of tumor location in prostate cancer tissue using a machine learning system on gene expression data
Source: BMC Bioinformatics. 2020 Mar 11;21(Suppl 2):78. doi: 10.1186/s12859-020-3345-9 (PMC7068980; doi:10.1186/s12859-020-3345-9)
Supplement: Supplementary file 3 — Additional file 3 Right-vs-Rest gene’s expressions. [file 12859_2020_3345_MOESM3_ESM.csv]

HLA-DMB	SRSF6	EIF4G2	Laterality
5.029878	80.269941	103.793945	Right
2.099901	61.616186	71.332935	Right
61.595024	56.361994	26.311825	Right
9.373199	67.661095	103.343273	Right
23.740061	53.554355	70.848112	Right
41.627921	79.96081	63.055289	Right
1.019179	18.714547	78.144312	Right
21.838433	78.760855	103.408553	Right
5.46939	50.60311	79.311409	Right
2.099901	61.616186	71.332935	Right
2.382041	51.641368	91.784707	Right
20.055656	51.378634	81.825945	Right
22.224802	60.13603	105.063723	Right
34.962895	43.08346	99.810146	Right
21.646696	68.049442	91.845701	Right
5.46939	50.60311	79.311409	Right
4.628737	45.560702	106.184622	Right
21.838433	78.760855	103.408553	Right
7.040234	58.874113	145.102821	Right
9.373199	67.661095	103.343273	Right
41.627921	79.96081	63.055289	Right
2.113505	51.639518	107.551797	Right
21.838433	78.760855	103.408553	Right
34.962895	43.08346	99.810146	Right
87.522822	50.331062	58.796713	Right
2.044964	55.19969	67.952649	Right
23.740061	53.554355	70.848112	Right
1.541384	59.053749	77.231525	Right
20.055656	51.378634	81.825945	Right
1.019179	18.714547	78.144312	Right
9.732369	49.573021	46.872877	Right
4.628737	45.560702	106.184622	Right
9.401946	49.719689	95.057708	Right
21.646696	68.049442	91.845701	Right
20.055656	51.378634	81.825945	Right
0.636173	50.217748	52.140192	Right
5.029878	80.269941	103.793945	Right
23.740061	53.554355	70.848112	Right
0.554758	56.290364	45.668177	Right
1.019179	18.714547	78.144312	Right
5.029878	80.269941	103.793945	Right
23.740061	53.554355	70.848112	Right
2.886979	59.246752	78.374573	Right
1.541384	59.053749	77.231525	Right
48.364208	58.487616	129.815255	Right
2.099901	61.616186	71.332935	Right
1.019179	18.714547	78.144312	Right
87.522822	50.331062	58.796713	Right
87.522822	50.331062	58.796713	Right
2.91603	52.271547	77.65874	Right
9.401946	49.719689	95.057708	Right
4.649724	53.118641	62.907444	Right
3.62755	31.587355	49.654122	Right
3.781378	62.708434	99.180309	Right
1.019179	18.714547	78.144312	Right
22.224802	60.13603	105.063723	Right
3.527814	50.224035	103.83149	Right
3.781378	62.708434	99.180309	Right
2.406054	97.668124	73.807903	Right
4.485803	41.944751	93.819272	Right
2.099901	61.616186	71.332935	Right
9.436436	39.736012	79.740025	Right
1.019179	18.714547	78.144312	Right
0.554758	56.290364	45.668177	Right
4.628737	45.560702	106.184622	Right
1.019179	18.714547	78.144312	Right
20.465959	43.484546	47.872526	Right
41.627921	79.96081	63.055289	Right
3.781378	62.708434	99.180309	Right
21.838433	78.760855	103.408553	Right
9.436436	39.736012	79.740025	Right
2.406054	97.668124	73.807903	Right
2.382041	51.641368	91.784707	Right
21.646696	68.049442	91.845701	Right
1.019179	18.714547	78.144312	Right
2.886979	59.246752	78.374573	Right
3.527814	50.224035	103.83149	Right
2.91603	52.271547	77.65874	Right
8.42795	32.095567	27.459338	Right
8.42795	32.095567	27.459338	Right
3.098455	60.270101	59.277343	Right
87.522822	50.331062	58.796713	Right
8.42795	32.095567	27.459338	Right
4.628737	45.560702	106.184622	Right
5.029878	80.269941	103.793945	Right
20.055656	51.378634	81.825945	Right
9.732369	49.573021	46.872877	Right
2.886979	59.246752	78.374573	Right
9.732369	49.573021	46.872877	Right
2.406054	97.668124	73.807903	Right
2.886979	59.246752	78.374573	Right
21.838433	78.760855	103.408553	Right
21.646696	68.049442	91.845701	Right
4.485803	41.944751	93.819272	Right
48.364208	58.487616	129.815255	Right
0.554758	56.290364	45.668177	Right
2.886979	59.246752	78.374573	Right
48.364208	58.487616	129.815255	Right
3.62755	31.587355	49.654122	Right
4.485803	41.944751	93.819272	Right
87.522822	50.331062	58.796713	Right
3.62755	31.587355	49.654122	Right
21.838433	78.760855	103.408553	Right
3.781378	62.708434	99.180309	Right
3.098455	60.270101	59.277343	Right
2.113505	51.639518	107.551797	Right
3.62755	31.587355	49.654122	Right
4.649724	53.118641	62.907444	Right
0.554758	56.290364	45.668177	Right
8.42795	32.095567	27.459338	Right
2.91603	52.271547	77.65874	Right
21.646696	68.049442	91.845701	Right
2.91603	52.271547	77.65874	Right
0.636173	50.217748	52.140192	Right
2.382041	51.641368	91.784707	Right
3.62755	31.587355	49.654122	Right
20.055656	51.378634	81.825945	Right
22.224802	60.13603	105.063723	Right
4.485803	41.944751	93.819272	Right
9.436436	39.736012	79.740025	Right
21.838433	78.760855	103.408553	Right
48.364208	58.487616	129.815255	Right
2.406054	97.668124	73.807903	Right
23.740061	53.554355	70.848112	Right
2.414031	56.437868	79.154481	Right
23.740061	53.554355	70.848112	Right
48.364208	58.487616	129.815255	Right
34.962895	43.08346	99.810146	Right
2.414031	56.437868	79.154481	Right
5.029878	80.269941	103.793945	Right
23.740061	53.554355	70.848112	Right
0.554758	56.290364	45.668177	Right
3.62755	31.587355	49.654122	Right
2.382041	51.641368	91.784707	Right
9.436436	39.736012	79.740025	Right
1.019179	18.714547	78.144312	Right
21.838433	78.760855	103.408553	Right
22.224802	60.13603	105.063723	Right
4.628737	45.560702	106.184622	Right
23.740061	53.554355	70.848112	Right
5.46939	50.60311	79.311409	Right
3.62755	31.587355	49.654122	Right
61.595024	56.361994	26.311825	Right
20.465959	43.484546	47.872526	Right
4.649724	53.118641	62.907444	Right
21.646696	68.049442	91.845701	Right
20.055656	51.378634	81.825945	Right
2.91603	52.271547	77.65874	Right
5.46939	50.60311	79.311409	Right
4.649724	53.118641	62.907444	Right
3.62755	31.587355	49.654122	Right
4.485803	41.944751	93.819272	Right
9.373199	67.661095	103.343273	Right
8.42795	32.095567	27.459338	Right
8.42795	32.095567	27.459338	Right
22.224802	60.13603	105.063723	Right
2.382041	51.641368	91.784707	Right
2.113505	51.639518	107.551797	Right
0.636173	50.217748	52.140192	Right
34.962895	43.08346	99.810146	Right
4.649724	53.118641	62.907444	Right
9.401946	49.719689	95.057708	Right
2.044964	55.19969	67.952649	Right
34.962895	43.08346	99.810146	Right
2.382041	51.641368	91.784707	Right
2.414031	56.437868	79.154481	Right
3.781378	62.708434	99.180309	Right
9.401946	49.719689	95.057708	Right
2.113505	51.639518	107.551797	Right
2.044964	55.19969	67.952649	Right
5.029878	80.269941	103.793945	Right
4.628737	45.560702	106.184622	Right
7.040234	58.874113	145.102821	Right
3.781378	62.708434	99.180309	Right
87.522822	50.331062	58.796713	Right
87.522822	50.331062	58.796713	Right
21.838433	78.760855	103.408553	Right
8.42795	32.095567	27.459338	Right
22.224802	60.13603	105.063723	Right
2.099901	61.616186	71.332935	Right
7.040234	58.874113	145.102821	Right
2.113505	51.639518	107.551797	Right
22.224802	60.13603	105.063723	Right
7.040234	58.874113	145.102821	Right
4.628737	45.560702	106.184622	Right
2.382041	51.641368	91.784707	Right
23.740061	53.554355	70.848112	Right
0.554758	56.290364	45.668177	Right
20.465959	43.484546	47.872526	Right
61.595024	56.361994	26.311825	Right
34.962895	43.08346	99.810146	Right
5.46939	50.60311	79.311409	Right
21.646696	68.049442	91.845701	Right
61.595024	56.361994	26.311825	Right
4.649724	53.118641	62.907444	Right
87.522822	50.331062	58.796713	Right
8.42795	32.095567	27.459338	Right
0.554758	56.290364	45.668177	Right
48.364208	58.487616	129.815255	Right
21.646696	68.049442	91.845701	Right
2.414031	56.437868	79.154481	Right
34.962895	43.08346	99.810146	Right
2.886979	59.246752	78.374573	Right
3.098455	60.270101	59.277343	Right
9.401946	49.719689	95.057708	Right
5.029878	80.269941	103.793945	Right
1.019179	18.714547	78.144312	Right
2.886979	59.246752	78.374573	Right
21.646696	68.049442	91.845701	Right
5.029878	80.269941	103.793945	Right
87.522822	50.331062	58.796713	Right
48.364208	58.487616	129.815255	Right
4.485803	41.944751	93.819272	Right
2.382041	51.641368	91.784707	Right
3.62755	31.587355	49.654122	Right
2.113505	51.639518	107.551797	Right
3.781378	62.708434	99.180309	Right
2.886979	59.246752	78.374573	Right
2.414031	56.437868	79.154481	Right
87.522822	50.331062	58.796713	Right
2.414031	56.437868	79.154481	Right
20.055656	51.378634	81.825945	Right
8.42795	32.095567	27.459338	Right
21.646696	68.049442	91.845701	Right
3.098455	60.270101	59.277343	Right
2.113505	51.639518	107.551797	Right
2.113505	51.639518	107.551797	Right
4.628737	45.560702	106.184622	Right
2.91603	52.271547	77.65874	Right
7.040234	58.874113	145.102821	Right
3.62755	31.587355	49.654122	Right
9.373199	67.661095	103.343273	Right
2.414031	56.437868	79.154481	Right
23.740061	53.554355	70.848112	Right
2.406054	97.668124	73.807903	Right
22.224802	60.13603	105.063723	Right
34.962895	43.08346	99.810146	Right
21.838433	78.760855	103.408553	Right
20.465959	43.484546	47.872526	Right
2.414031	56.437868	79.154481	Right
61.595024	56.361994	26.311825	Right
2.044964	55.19969	67.952649	Right
23.740061	53.554355	70.848112	Right
18.35222	56.579733	85.565436	Rest
10.281066	59.969427	64.72986	Rest
129.03578	110.369567	78.399612	Rest
7.666832	74.674811	113.398086	Rest
33.873018	64.19059	99.876073	Rest
125.517309	44.741001	41.63551	Rest
6.958265	113.971351	119.481865	Rest
3.061637	37.951999	56.107816	Rest
1.840407	34.806511	82.541295	Rest
15.12294	60.508736	97.636933	Rest
29.987189	52.130077	101.236083	Rest
4.528027	49.558585	105.005156	Rest
2.027291	47.397001	48.523203	Rest
7.092625	64.098603	142.922354	Rest
43.444651	78.138305	145.052483	Rest
3.384395	38.5488	89.791077	Rest
8.983583	43.958636	74.842684	Rest
6.863901	39.267167	68.334995	Rest
18.35222	56.579733	85.565436	Rest
3.123924	63.885332	89.013395	Rest
21.296986	50.370582	86.898948	Rest
1.776843	71.255999	84.896754	Rest
7.135576	69.104804	100.318008	Rest
2.791541	36.091235	59.914742	Rest
56.916421	56.975409	101.657412	Rest
43.601766	77.019446	114.348249	Rest
2.791541	36.091235	59.914742	Rest
16.006462	66.996731	91.490937	Rest
5.447317	50.890115	79.240263	Rest
4.524977	62.853424	74.353464	Rest
9.789675	44.351325	43.396259	Rest
7.332011	48.001684	98.671944	Rest
3.274698	53.629482	71.795986	Rest
8.283075	49.034484	51.852688	Rest
48.614698	58.430545	101.06119	Rest
35.860622	32.330173	86.376687	Rest
5.642758	36.7044	91.167057	Rest
11.239496	70.486366	112.897798	Rest
13.289917	43.956538	100.915157	Rest
1.810857	20.76535	48.829348	Rest
4.002262	39.062356	108.02748	Rest
3.525775	61.104606	78.838703	Rest
2.051135	38.086269	103.726731	Rest
11.814172	54.371896	96.999187	Rest
6.003958	103.010428	71.677387	Rest
15.750689	53.72529	95.873116	Rest
1.120894	70.536816	65.497849	Rest
16.843836	73.500766	72.574093	Rest
5.635023	47.792451	117.669759	Rest
3.758598	49.106327	98.315198	Rest
16.293908	41.963175	113.097383	Rest
43.601766	77.019446	114.348249	Rest
26.159046	98.775975	113.548336	Rest
200.383028	73.557737	112.021386	Rest
9.712094	81.312734	68.340146	Rest
5.691778	49.971029	123.836861	Rest
3.012561	69.023584	81.875744	Rest
2.028813	70.008713	94.501019	Rest
42.019901	76.936929	93.521076	Rest
12.051818	59.820366	115.853055	Rest
5.939954	46.472886	83.578364	Rest
1.374767	63.815682	139.966107	Rest
2.560348	48.615305	45.023848	Rest
3.951647	44.284016	63.261507	Rest
5.374191	61.647438	76.969883	Rest
10.714189	78.699762	98.970312	Rest
0.930728	47.005959	24.36461	Rest
27.3682	75.909564	100.790763	Rest
11.908503	37.730732	127.483497	Rest
24.969847	48.621681	77.608646	Rest
2.328367	46.677602	89.394757	Rest
6.978463	36.277055	30.846934	Rest
5.614126	70.189189	95.19342	Rest
7.273533	37.338654	74.644897	Rest
8.844071	35.341688	90.610061	Rest
7.092625	64.098603	142.922354	Rest
16.843836	73.500766	72.574093	Rest
137.903747	45.830568	95.510632	Rest
8.95208	66.159773	111.730987	Rest
5.47933	40.629234	109.959323	Rest
5.906201	75.788979	85.064532	Rest
4.847023	56.040739	86.648078	Rest
56.916421	56.975409	101.657412	Rest
1.776843	71.255999	84.896754	Rest
41.096489	41.942856	54.005659	Rest
6.084369	37.949846	85.97567	Rest
4.524977	62.853424	74.353464	Rest
35.506668	58.912734	105.235416	Rest
38.533501	40.526994	102.277632	Rest
4.847023	56.040739	86.648078	Rest
8.310024	81.371406	108.886211	Rest
3.136525	48.566535	61.191116	Rest
3.097883	61.281014	73.814761	Rest
11.239496	70.486366	112.897798	Rest
3.136525	48.566535	61.191116	Rest
30.417317	59.439547	70.79691	Rest
8.283075	49.034484	51.852688	Rest
4.346596	55.839257	125.602965	Rest
6.348549	34.660359	30.622554	Rest
7.754055	24.271165	39.333077	Rest
10.930551	56.172228	84.808761	Rest
3.254659	48.926889	109.55529	Rest
12.585082	59.655828	94.143742	Rest
20.779492	43.273069	96.604368	Rest
4.002262	39.062356	108.02748	Rest
35.762224	45.183014	109.901319	Rest
10.805896	35.497916	79.276	Rest
2.639648	95.202109	92.201835	Rest
5.820922	61.435034	81.079283	Rest
5.635023	47.792451	117.669759	Rest
3.741893	63.727127	77.201789	Rest
2.009888	50.36787	106.613	Rest
5.906201	75.788979	85.064532	Rest
38.212056	74.262056	70.930764	Rest
16.093784	63.519579	85.840427	Rest
2.491304	39.095743	44.913779	Rest
1.374767	63.815682	139.966107	Rest
194.332244	73.629799	98.627193	Rest
4.002262	39.062356	108.02748	Rest
11.814172	54.371896	96.999187	Rest
9.89794	64.953671	92.065531	Rest
19.180007	28.697824	92.110365	Rest
1.698996	34.338616	86.0512	Rest
88.085275	67.775337	107.220127	Rest
16.360555	60.31564	65.854285	Rest
9.789675	44.351325	43.396259	Rest
1.39897	44.65639	111.177158	Rest
2.141222	37.327423	67.805765	Rest
2.791541	36.091235	59.914742	Rest
2.196112	47.035751	87.159371	Rest
20.779492	43.273069	96.604368	Rest
3.548106	72.52496	88.243789	Rest
6.290908	49.580647	143.814524	Rest
3.001588	43.869806	111.183504	Rest
19.912353	54.667453	134.8684	Rest
12.585082	59.655828	94.143742	Rest
88.260915	52.566317	109.904566	Rest
5.379746	66.991463	108.001399	Rest
21.296986	50.370582	86.898948	Rest
93.687662	47.897539	86.422421	Rest
15.5379	34.900183	76.629636	Rest
6.355227	53.535774	78.972104	Rest
1.216756	63.572293	100.179105	Rest
7.731115	42.550548	132.560045	Rest
5.108184	44.354551	73.210203	Rest
2.800639	50.419137	87.812135	Rest
5.820922	61.435034	81.079283	Rest
4.528027	49.558585	105.005156	Rest
33.873018	64.19059	99.876073	Rest
7.588105	43.423519	85.41902	Rest
2.408875	56.450516	86.561098	Rest
3.836157	39.827232	100.167565	Rest
4.92853	51.136416	85.647495	Rest
57.00733	68.175779	105.658612	Rest
7.515277	42.863116	77.114853	Rest
7.906377	58.225932	35.209363	Rest
8.867031	52.18725	107.990932	Rest
8.441355	55.243188	98.007701	Rest
2.659902	67.051696	80.263595	Rest
7.135576	69.104804	100.318008	Rest
1.561367	62.304334	82.101012	Rest
4.648648	42.165946	96.993166	Rest
1.698996	34.338616	86.0512	Rest
125.517309	44.741001	41.63551	Rest
20.383892	49.186851	85.026004	Rest
6.394994	58.988244	115.141798	Rest
6.423299	59.749625	104.822347	Rest
7.089607	44.439271	110.165499	Rest
57.253812	34.397218	86.842082	Rest
7.273533	37.338654	74.644897	Rest
1.813376	50.911709	114.947682	Rest
4.793601	38.280127	39.544066	Rest
9.33376	46.349576	111.770082	Rest
1.613932	44.616766	89.566725	Rest
6.3266	33.276175	184.478051	Rest
14.394554	39.756484	75.931538	Rest
6.33901	51.787695	94.847175	Rest
12.5872	60.534736	84.386113	Rest
1.061325	56.949027	99.931032	Rest
2.004316	73.046484	83.86002	Rest
0.694678	51.813066	59.365923	Rest
1.989507	41.538499	84.039353	Rest
35.860622	32.330173	86.376687	Rest
30.9229	49.619958	135.784911	Rest
2.491304	39.095743	44.913779	Rest
5.228635	49.475399	87.098119	Rest
12.190747	34.513521	113.426197	Rest
6.516322	64.66792	77.764122	Rest
3.788055	52.336246	123.335352	Rest
1.220381	60.482672	72.854561	Rest
7.932405	34.20705	84.744064	Rest
1.387432	25.974246	81.181672	Rest
3.726182	37.099765	101.764147	Rest
40.072314	24.859125	30.429287	Rest
5.47933	40.629234	109.959323	Rest
11.473336	55.133347	80.601568	Rest
1.755864	23.691716	87.169622	Rest
132.514029	63.560198	84.462018	Rest
2.318647	28.241986	84.664343	Rest
38.212056	74.262056	70.930764	Rest
3.012561	69.023584	81.875744	Rest
8.050544	35.577172	73.790473	Rest
2.659902	67.051696	80.263595	Rest
3.127925	44.896152	41.101134	Rest
30.417317	59.439547	70.79691	Rest
3.513761	20.380751	103.592852	Rest
6.751133	28.579742	93.008321	Rest
5.691778	49.971029	123.836861	Rest
2.141222	37.327423	67.805765	Rest
6.978463	36.277055	30.846934	Rest
5.108184	44.354551	73.210203	Rest
30.68925	47.343117	81.747045	Rest
6.041152	67.269703	53.907248	Rest
5.888701	77.404059	89.494147	Rest
1.471689	28.746326	51.153979	Rest
5.379746	66.991463	108.001399	Rest
9.042628	49.379186	104.045768	Rest
1.813376	50.911709	114.947682	Rest
121.42424	72.462563	118.760989	Rest
35.002774	66.208582	89.711673	Rest
17.606234	100.294326	119.549152	Rest
6.112489	56.708083	130.872226	Rest
4.572633	46.120779	68.515742	Rest
34.391042	65.743466	79.854713	Rest
5.374191	61.647438	76.969883	Rest
4.546314	52.62909	123.373928	Rest
4.546314	52.62909	123.373928	Rest
43.601766	77.019446	114.348249	Rest
1.776843	71.255999	84.896754	Rest
4.847023	56.040739	86.648078	Rest
1.938168	41.637515	104.14449	Rest
11.473336	55.133347	80.601568	Rest
1.374767	63.815682	139.966107	Rest
39.21043	60.832644	100.082223	Rest
5.614126	70.189189	95.19342	Rest
3.836157	39.827232	100.167565	Rest
6.323278	44.39984	62.777874	Rest
3.541076	52.151516	89.509221	Rest
3.200872	50.132283	82.197973	Rest
48.614698	58.430545	101.06119	Rest
132.514029	63.560198	84.462018	Rest
11.817533	24.111373	87.098674	Rest
2.772857	50.055402	72.979843	Rest
